# Supplementary material for: Disentangling direct and indirect effects of local temperature on abundance of mountain birds and implications for understanding global change impacts
Source: PeerJ. 2021 Dec 3;9:e12560. doi: 10.7717/peerj.12560 (PMC8647716; doi:10.7717/peerj.12560)
Supplement: Supplemental Information 1 — Bird abundance, vegetation and mean temperature at each sampling point. [file peerj-09-12560-s001.csv]

Data used in structural equation models
Point ID	Anthus spinoletta	Fringilla coelebs	Prunella modularis	Periparus ater	Eritachus rubecula	Poecile montanus	Lophophanes cristatus	Regulus regulus	Certhia familiaris	Phylloscopus collybita	Pyrrhula pyrrhula	Turdus torquatos	Sylvia atricapilla	Turdus viscivorus	Oenanthe oenanthe	PC1	PC2	Temperature
1	0	1	2	2	4	0	1	2	2	1	0	0	0	0	0	1.42	1.34	11.49
2	0	0	1	1	3	0	1	4	1	0	0	0	1	0	0	0.95	1.1	12.85
3	0	2	1	3	1	0	0	1	1	0	1	0	0	1	0	1.16	1.16	12.53
4	0	3	2	3	2	0	2	2	1	1	0	0	1	1	0	1.67	0.92	12.79
5	0	1	1	4	0	0	0	2	0	2	0	0	1	1	0	0.73	0.88	12.7
6	0	3	2	3	1	1	0	1	1	0	1	0	0	0	0	0.96	1.1	11.57
7	0	1	1	4	1	0	1	1	1	1	0	0	0	0	0	1.22	1.29	11.82
8	0	1	1	3	2	0	2	1	0	0	1	0	0	0	0	1.24	1.28	11.04
9	0	1	0	3	1	2	1	2	2	1	1	0	0	1	0	1.35	1.2	11.12
10	0	2	1	3	0	2	0	0	1	1	1	0	0	4	0	0.65	-0.76	11.34
11	0	3	1	3	2	2	2	2	1	0	0	0	2	0	0	1.84	0.68	13.1
12	0	3	1	3	2	0	2	1	0	0	0	0	0	0	0	1.99	0.95	13.02
13	0	3	0	4	1	1	1	1	1	0	0	0	0	0	0	1.49	1.3	11.57
14	0	1	0	2	1	1	1	1	0	0	0	0	0	1	0	2.5	0.6	11.35
15	0	1	1	1	0	1	1	2	0	0	0	3	0	0	0	1.24	1.28	10.84
16	0	1	1	2	2	1	0	1	0	0	0	0	0	0	0	1.06	0.84	11.04
17	0	2	2	1	0	2	0	0	0	0	2	0	0	0	0	-0.42	0.14	10.36
18	1	1	0	0	0	0	0	0	0	0	0	0	0	2	0	0.29	-1.1	13.16
19	1	1	0	0	0	0	0	0	0	0	0	0	0	1	0	0.15	-1.19	12.4
20	2	0	0	0	0	0	0	0	0	0	0	0	0	0	0	-1.39	-0.48	11.27
21	4	0	0	0	0	0	0	0	0	0	0	1	0	0	0	-1.36	-0.49	11.88
22	1	0	0	0	0	0	0	0	0	0	0	0	0	0	0	-1.39	-0.46	10.75
23	1	0	0	0	0	0	0	0	0	0	0	1	0	0	0	-1.42	-0.5	11.77
24	1	0	0	0	0	0	0	0	0	0	0	0	0	0	0	-1.42	-0.3	11.13
25	2	0	0	0	0	0	0	0	0	0	0	0	0	0	0	-1.47	0.31	11.79
30	3	0	0	0	0	0	0	0	0	0	0	0	0	0	0	-1.46	0.15	10
31	2	0	0	0	0	0	0	0	0	0	0	0	0	0	0	-1.49	0.62	8.32
32	1	0	0	0	0	0	0	0	0	0	0	0	0	0	0	-1.55	1.39	9.58
33	1	0	0	0	0	0	0	0	0	0	0	0	0	0	0	-1.55	1.39	8.66
34	0	2	1	1	0	3	0	1	0	0	0	0	0	0	0	0.78	-0.77	13.53
35	1	2	2	1	0	1	0	0	0	0	0	1	0	1	0	0.71	-0.82	12.58
36	2	0	0	0	0	0	0	0	0	0	0	1	0	0	0	-1.35	-0.45	11.05
37	4	0	0	0	0	0	0	0	0	0	0	1	0	0	0	-1.39	-0.51	11.13
38	3	0	0	0	0	0	0	0	0	0	0	0	0	0	0	-1.39	0.2	11.42
39	2	0	0	0	0	0	0	0	0	0	0	0	0	0	1	-1.5	0.77	11.21
40	3	0	0	0	0	0	0	0	0	0	0	0	0	0	1	-1.39	0.2	11.21
41	1	0	0	0	0	0	0	0	0	0	0	0	0	0	1	-1.42	0.67	10.46
42	1	0	0	0	0	0	0	0	0	0	0	0	0	0	0	-1.59	1.86	7.29
43	0	4	1	4	1	3	1	0	0	0	1	1	0	1	0	1.66	0.21	12.4
44	0	1	2	2	1	1	1	0	0	0	1	0	2	1	0	2.15	0.54	14.8
45	0	3	1	3	1	1	1	0	1	0	0	0	1	0	0	2.31	0.73	11.23
46	0	2	0	3	0	1	0	0	1	0	1	0	2	0	0	4.29	-0.92	10.31
47	0	3	1	1	1	1	0	0	0	0	0	1	0	0	0	3.87	-1.09	12.34
48	0	1	1	0	1	2	0	0	0	1	0	1	1	0	0	-0.11	-2.03	10.41
49	0	1	1	2	1	1	0	0	0	1	0	0	0	0	0	0.18	-2.29	10.89
50	0	1	1	1	1	1	0	0	0	2	0	0	2	0	0	1.01	-3.24	10.62
51	0	3	0	2	0	0	1	1	0	1	0	0	2	1	0	1.37	-0.44	12.34
52	0	2	2	1	0	1	0	0	0	2	0	1	2	0	0	-0.58	-1.77	10.7
53	3	1	2	0	0	0	0	0	0	0	0	3	1	0	0	-1.05	-1.16	NA
54	4	0	2	0	0	0	0	0	0	1	0	1	0	0	0	-1.15	-0.99	10.28
55	7	0	0	0	0	0	0	0	0	0	0	1	0	0	0	-1.31	-0.64	12.26
56	4	0	0	0	0	0	0	0	0	0	0	0	0	0	0	-1.31	-0.64	10.63
57	4	0	0	0	0	0	0	0	0	0	0	0	0	0	0	-1.25	-0.8	11.43
58	2	0	0	0	0	0	0	0	0	0	0	0	0	0	1	-0.99	-1.19	9.31
59	2	0	0	0	0	0	0	0	0	0	0	0	0	0	1	-1.27	-0.52	10.27
60	3	0	0	0	0	0	0	0	0	0	0	0	0	0	1	-1.42	-0.36	8.59
61	2	0	0	0	0	0	0	0	0	0	0	0	0	0	1	-1.43	-0.16	8.84
62	1	0	0	0	0	0	0	0	0	0	0	0	0	0	1	-1.43	-0.16	10.36
63	3	0	0	0	0	0	0	0	0	0	0	0	0	0	1	-1.43	-0.16	10.73
64	0	0	1	0	0	1	0	0	0	0	0	1	2	1	0	-0.7	-1.86	11.08
65	0	1	1	2	1	2	0	0	0	1	0	0	0	0	0	0.77	-3.49	10.92
66	2	0	2	1	0	0	0	0	0	0	0	0	0	1	0	-0.45	-0.91	12.47
67	0	1	1	4	2	1	1	1	0	2	2	0	2	0	0	2.04	0.81	13.22
68	0	2	2	2	2	1	1	0	1	2	2	0	3	0	0	1.51	0.5	13.51
69	0	2	1	3	2	1	1	1	1	1	0	0	1	1	0	1.75	0.91	12.37
70	0	1	0	3	2	0	2	1	0	2	2	0	1	1	0	1.67	1.08	13.23
72	0	3	0	5	1	0	1	1	1	1	2	0	0	2	0	1.47	0.89	12.6
73	0	2	1	3	1	0	1	1	1	2	2	0	1	0	0	1.91	0.9	13.09
74	0	3	1	2	1	2	1	1	1	1	1	0	1	0	0	1.04	0.26	13.44
76	0	1	0	3	2	0	2	1	0	0	0	0	0	0	0	1	0.58	11.97
77	0	1	0	4	2	0	2	0	1	0	2	0	0	0	0	1.65	0.85	12.17
78	0	3	0	3	1	1	0	1	0	0	1	0	0	0	0	1.47	0.77	10.41
79	0	4	0	2	0	0	1	0	1	0	1	0	0	1	0	0.25	0.24	11.32
80	0	3	1	1	0	0	0	0	0	0	0	3	0	0	0	3.26	-0.46	10.06
81	0	1	3	2	0	1	0	0	0	0	0	0	0	1	0	1.49	-1.64	10.41
82	1	1	1	0	0	0	0	0	0	0	0	1	0	0	0	0.14	-1.16	12.32
83	3	1	0	0	0	0	0	0	0	0	0	1	0	0	0	0	-1.25	11.99
84	3	0	0	0	0	0	0	0	0	0	0	1	0	0	0	-0.32	-1.2	10.66
85	2	0	0	0	0	0	0	0	0	0	0	1	0	0	0	-1.41	-0.47	12.84
86	3	0	0	0	0	0	0	0	0	0	0	0	0	0	0	-1.41	-0.47	10.27
87	3	0	0	0	0	0	0	0	0	0	0	0	0	0	0	-1.41	-0.47	10.38
88	1	0	0	0	0	0	0	0	0	0	0	0	0	0	0	-1.41	-0.47	10.39
89	1	0	0	0	0	0	0	0	0	0	0	0	0	0	0	-1.57	1.7	7.64
90	2	0	0	0	0	0	0	0	0	0	0	0	0	0	0	-1.57	1.7	6.57
91	2	0	0	0	0	0	0	0	0	0	0	0	0	0	0	-1.47	0.31	7.42
92	0	3	1	2	1	0	0	1	1	1	3	0	0	0	0	1.98	0.94	11.22
93	0	3	1	4	0	0	1	1	2	0	2	1	0	0	0	1.99	0.55	11.19
94	0	3	2	2	0	3	3	0	0	0	0	3	0	0	0	1.68	-2.28	10.81
95	2	1	1	0	0	0	0	0	0	0	0	1	0	0	0	-0.76	-1.1	11.53
96	5	0	0	0	0	0	0	0	0	0	0	0	0	0	2	-1.4	0.31	10.07
97	2	0	0	0	0	0	0	0	0	0	0	0	0	0	1	-1.51	0.88	10.31
98	1	0	0	0	0	0	0	0	0	0	0	0	0	0	0	-1.49	0.62	9.57
99	2	0	0	0	0	0	0	0	0	0	0	0	0	0	2	-1.5	0.77	8.62
100	1	0	0	0	0	0	0	0	0	0	0	0	0	0	1	-1.48	0.46	8.15
101	1	0	0	0	0	0	0	0	0	0	0	0	0	0	2	-1.55	1.39	7.18
102	1	0	0	0	0	0	0	0	0	0	0	0	0	0	1	-1.5	0.77	7.07
103	3	0	0	0	0	0	0	0	0	0	0	0	0	0	1	-1.47	0.31	8.98
104	1	0	0	0	0	0	0	0	0	0	0	0	0	0	0	-1.6	2.01	7.08
105	1	0	0	0	0	0	0	0	0	0	0	0	0	0	0	-1.53	1.08	8.87
106	0	0	0	0	0	0	0	0	0	0	0	0	0	0	0	-1.59	1.86	10.3
107	1	0	0	0	0	0	0	0	0	0	0	0	0	0	3	-1.49	0.62	11.15
112	1	0	0	0	0	0	0	0	0	0	0	0	0	0	0	-1.42	-0.5	12.25
113	1	0	0	0	0	0	0	0	0	0	0	0	0	0	1	-1.42	-0.36	8.79
114	1	0	0	0	0	0	0	0	0	0	0	0	0	0	1	-0.91	-1.5	9.67
115	1	0	0	0	0	0	0	0	0	0	0	2	0	0	2	-1.32	-0.48	11
116	2	1	1	0	0	2	0	0	0	0	0	2	1	0	0	-0.11	-1.9	11.76
117	0	1	1	1	0	0	1	0	0	1	1	0	1	0	0	2.92	-1.93	11.77
118	0	3	2	1	1	1	1	0	1	2	1	0	0	2	0	3.09	0.3	11.1
119	0	2	1	3	1	1	1	0	2	0	2	0	1	0	0	2.12	0.86	12.11
